# Supplementary material for: Postdiction in Visual Awareness and Intrinsic Religiosity
Source: Cogn Sci. 2022 Jun 23;46(7):e13171. doi: 10.1111/cogs.13171 (PMC9285905; doi:10.1111/cogs.13171)
Supplement: Supplementary file 1 [file COGS-46-0-s001.xlsx]

## Sheet: postdictio_religio
NewVar	group	Postdiction Task- Probability of Predicting Red Square	100 ms	200 ms	400 ms	2000 ms	Postdiction Task - Probability of Making Predictions	100 ms	200 ms	400 ms	2000 ms		pre-400 ms	pre-200 ms	pre-100 ms	100 ms	200 ms	400 ms		DUREL ORA	DUREL NORA	DUREL IR	age	sex	edu	BDI	BAI	PDI	WM		AGE	EDU	SEX	Postdiction 100 ms	Postdition 2000 ms	DUREL ORA	DUREL NORA	DUREL IR	PDI
non-intrinsic religious	1		0.28	0.44	0.01	0.5		0.7	0.43	0.91	1	Temporal Discrimination Task	0.1	0.13	0.18	0.93	0.55	1	Demographics	2	1	2	33	1	8	7	7	125	98	Community Sample	15	10	1	0.32	0.05	3	6	3	85
	1		0.31	0.34	0.6	0.46		1	0.67	0.68	1		0.09	0.01	0.17	0.8	0.91	0.97		3	5	4	23	1	8	7	4	36	110		36	10	1	0.22	0.1	6	4	5	78
	1		0.4	0.29	0.09	0.28		1	0.76	1	1		0.1	0.22	0.1	1	0.76	1		5	1	2	39	1	8	5	0	120	117		21	12	1	0.28	0.32	2	2	5	29
	1		0.38	0.06	0.39	0.4		1	0.74	0.61	1		0.1	0.05	0.04	0.99	0.85	1		6	4	4	46	1	8	5	0	15	136		71	12	1	0.29	0.17	6	3	1	105
	1		0.41	0.44	0.02	0.58		0.2	0.47	1	0.95		0.12	0.01	0.18	0.83	1	0.95		6	6	4	36	2	8	8	0	36	92		36	11	2	0.25	0.19	2	6	4	29
	1		0.41	0.14	0.18	0.01		0.5	0.61	1	0.9		0.09	0.08	0.12	1	0.84	1		2	2	4	44	1	12	10	3	106	102		67	12	2	0.37	0.24	6	1	4	34
	1		0.5	0.2	0.18	0.24		0.92	0.45	0.6	1		0.11	0.14	0.09	0.62	1	0.94		3	6	4	55	2	17	10	4	65	97		15	14	2	0.37	0.42	2	4	1	97
	1		0.07	0.1	0.13	0.24		0.7	0.41	1	1		0.1	0.13	0.39	0.7	1	1		3	3	1	63	2	17	0	4	22	117		35	17	1	0.34	0.28	3	3	5	47
	1		0.15	0.26	0.37	0.24		0.5	1	0.54	0.95		0.09	0.14	0.32	0.79	0.8	0.94		4	5	2	56	1	10	14	3	45	122		58	20	2	0.03	0.5	6	2	4	14
	1		0.3	0.34	0.27	0.18		0.3	0.01	1	0.91		0.09	0.14	0.25	0.77	0.62	0.99		4	2	3	54	1	11	10	1	94	91		47	10	1	0.28	0.37	2	2	1	34
	1		0.35	0.52	0.28	0.12		1	1	1	0.95		0.1	0.19	0.12	0.97	1	1		4	5	3	24	1	12	9	1	27	94		36	8	2	0.27	0.05	1	3	4	16
	1		0.11	0.14	0.33	0.42		0.51	0.47	0.54	0.98		0.12	0.04	0.05	0.85	0.92	0.97		6	5	2	47	2	12	12	2	40	108		17	8	1	0.28	0	6	3	1	64
	1		0.43	0.49	0.02	0.23		0.7	0.68	1	1		0.1	0.15	0.15	0.65	0.64	0.95		5	1	4	36	1	8	6	8	58	101		53	8	1	0.45	0	4	3	2	12
	1		0.2	0.3	0.38	0.34		0.93	1	0.82	1		0.09	0.27	0.13	0.94	1	1		2	6	2	32	2	8	7	5	10	94		31	8	1	0.37	0.16	6	3	4	28
	1		0.31	0.15	0.22	0.14		1	0.83	1	0.8		0.09	0.17	0.22	1	0.89	1		4	5	3	33	1	9	11	5	68	119		25	8	2	0.03	0.36	1	2	3	123
	1		0.35	0.57	0.37	0.42		0.73	0.32	1	0.83		0.1	0.15	0.26	1	0.88	1		6	6	3	23	1	9	11	6	55	125		47	12	2	0.36	0.26	2	3	4	2
	1		0.11	0.42	0.29	0.26		0.95	0.48	1	1		0.09	0.14	0.08	0.67	0.66	0.99		1	3	2	39	1	10	7	4	37	104		20	12	2	0.37	0.26	4	3	4	20
	1		0.19	0.25	0.59	0		0.12	1	1	0.84		0.1	0.09	0.27	0.87	0.78	0.96		4	6	1	35	2	17	15	4	136	118		20	14	2	0.1	0.03	5	3	5	28
	1		0.49	0.19	0.16	0.23		0.53	0.96	1	1		0.08	0.05	0.2	0.79	0.84	0.9		4	3	3	40	2	17	0	9	42	103		39	12	1	0.43	0.3	3	6	1	89
	1		0.49	0.06	0.35	0.18		0.26	1	0.82	0.97		0.1	0.12	0.27	1	0.85	0.94		5	6	4	50	1	17	0	3	102	115		18	12	1	0.06	0	4	2	1	60
	1		0.6	0.16	0.18	0		0.8	0.75	0.6	0.87		0.11	0.18	0.35	0.73	0.96	0.97		3	6	4	30	1	20	5	9	41	122		27	12	2	0.25	0.34	2	3	5	98
	1		0.07	0.39	0.2	0.31		0.79	0.62	0.54	0.96		0.09	0.2	0.33	1	0.96	1		1	2	2	21	2	9	14	5	0	130		49	14	1	0.41	0.23	5	6	1	42
	1		0.06	0.11	0.29	0		0.48	0.9	0.85	0.95		0.11	0	0.3	0.62	0.99	1		2	5	4	67	1	10	9	5	7	88		38	16	2	0.26	0.2	2	2	5	96
	1		0.25	0.05	0.16	0.1		0.99	1	1	0.99		0.09	0.19	0.28	1	1	0.97		6	3	3	64	1	12	12	8	0	115		31	20	1	0.25	0.21	5	2	1	98
	1		0.43	0.19	0.19	0.25		0.89	0.45	0.75	1		0.08	0.29	0.06	0.55	0.91	0.98		2	6	4	18	1	12	13	6	9	110		25	8	2	0.47	0.14	5	1	1	56
	1		0.43	0.31	0.38	0.33		0.6	1	1	0.97		0.09	0.2	0.2	0.81	0.86	0.94		2	6	4	40	2	12	5	6	47	101		33	8	2	0.4	0.49	2	5	5	111
	1		0.38	0.27	0.06	0		0.02	0.54	0.41	0.95		0.1	0.02	0.33	0.87	0.91	0.92		1	4	3	25	1	14	11	6	53	93		18	8	2	0.11	0.46	1	4	5	20
	1		0.12	0.18	0.29	0.47		0.52	1	1	0.9		0.08	0.14	0.11	0.55	0.71	1		5	6	3	29	1	16	9	0	53	127		18	11	1	0.33	0.02	2	1	5	16
	1		0.03	0.35	0.16	0.31		0.52	0.75	0.78	0.99		0.09	0.17	0.23	0.95	1	0.99		1	5	1	43	2	12	8	5	70	130		36	12	1	0.4	0.18	4	5	4	56
	1		0.18	0	0.52	0.33		0.75	1	0.99	1		0.1	0.1	0.14	0.86	0.7	1		3	1	3	22	1	18	9	2	0	90		27	13	1	0.51	0.35	5	5	5	20
	1		0.58	0.13	0.21	0.39		1	1	1	1		0.1	0.04	0.11	0.74	0.82	1		1	6	4	44	1	11	10	5	26	92		34	12	2	0.35	0.32	5	3	2	109
	1		0.61	0.06	0.43	0.4		0.44	0.2	1	1		0.11	0.24	0.24	0.6	0.78	1		3	6	4	25	2	13	7	8	55	117		10	6	1	0.29	0.21	3	5	1	115
	1		0.26	0.33	0.02	0.46		0.2	1	0.66	0.89		0.1	0.15	0.06	0.7	0.56	0.97		5	1	3	37	2	13	11	7	52	123		44	17	2	0.53	0.05	3	6	4	67
	1		0.38	0.34	0.59	0.02		0.87	1	1	1		0.11	0.21	0.19	1	0.82	0.98		4	3	4	21	2	14	14	5	118	120		39	17	2	0.31	0.28	5	2	1	81
	1		0.19	0.11	0.23	0.09		0.33	0.62	1	0.96		0.11	0.29	0.22	0.79	1	0.94		6	4	2	70	2	8	12	5	56	77		38	17	2	0.23	0.21	2	3	5	107
	1		0.53	0.6	0.19	0		0.29	0.3	1	0.98		0.1	0.26	0.1	0.87	1	0.97		2	6	4	64	2	9	11	4	49	110		61	14	1	0.3	0.05	4	5	1	10
	1		0.38	0.47	0.26	0.05		0.59	0.57	0.78	0.84		0.11	0.19	0.24	0.94	0.91	0.98		6	4	3	38	1	11	12	4	35	101		19	12	1	0.32	0.41	3	3	5	44
	1		0.35	0.47	0.57	0.53		0.87	1	1	0.95		0.1	0.18	0.23	0.89	0.77	0.97		1	5	3	28	1	12	15	6	58	94		18	12	2	0.53	0.4	2	2	1	45
	1		0.14	0.3	0.12	0.05		0.64	1	0.96	0.83		0.1	0.09	0.17	0.53	0.89	1		3	2	4	16	1	14	6	6	33	99		78	15	1	0.34	0	1	3	4	74
	1		0.09	0	0.26	0.25		0.29	1	0.52	1		0.1	0.13	0.18	0.97	0.79	0.92		3	6	4	48	1	17	8	2	0	120		24	20	2	0.26	0.12	1	3	3	64
	1		0.53	0.13	0.18	0.3		0.68	0.48	0.97	1		0.1	0.3	0.19	0.84	0.99	1		2	1	2	45	2	17	16	4	71	124		27	13	2	0.51	0.13	5	4	5	55
	1		0.11	0.43	0.05	0.14		0.7	1	1	0.86		0.09	0.2	0.11	0.67	0.76	0.94		4	6	2	26	1	20	9	4	41	99		50	16	1	0.37	0.19	3	4	3	128
	1		0.19	0.22	0.15	0.4		0.84	0.1	1	0.93		0.1	0.07	0.38	0.66	0.97	1		4	6	4	57	2	8	8	3	44	114		19	11	1	0.31	0.31	3	3	3	89
	1		0.04	0.09	0.33	0.27		1	0.72	1	1		0.1	0.17	0.24	0.77	1	0.95		5	1	4	41	1	10	9	1	78	107		26	12	1	0.15	0.26	3	2	2	7
	1		0.54	0.38	0.56	0.27		0.79	1	0.82	0.81		0.08	0.23	0.32	0.63	0.69	0.98		1	3	2	29	2	12	9	3	62	109		19	13	1	0.2	0.46	2	4	3	68
	1		0.41	0.76	0.05	0.17		0.32	1	0.87	1		0.09	0.22	0.17	1	0.54	0.96		6	5	1	50	1	12	8	6	110	118		27	15	2	0.27	0.3	3	4	3	97
	1		0.16	0.51	0.08	0.3		0.25	1	0.93	1		0.1	0.11	0.21	0.61	0.91	0.99		5	4	4	47	1	12	5	5	48	119		37	20	1	0.3	0.45	2	2	4	91
	1		0.5	0.48	0.01	0.04		0.51	0.76	1	1		0.1	0.13	0.19	0.39	0.77	1		3	3	3	47	2	14	15	3	59	95		51	20	2	0.45	0.08	3	4	5	42
	1		0.26	0.72	0.27	0.09		0.51	0.76	1	0.99		0.11	0.27	0.1	0.94	0.86	1		6	5	2	41	1	14	16	1	21	117		31	21	1	0.27	0.17	1	3	3	10
	1		0.06	0.1	0.35	0.24		1	1	1	1		0.1	0.25	0.25	1	0.83	0.97		3	6	2	25	1	14	15	4	50	103		26	12	2	0.08	0.22	1	1	1	64
intrinsic religious	2		0.39	0.07	0.02	0.2		1	0.69	1	1		0.12	0.13	0.03	0.57	0.76	0.97		2	0		72	2	15	8	3	56	124		19	8	2	0.36	0.18	5	5	3	70
	2		0.8	0.6	0.01	0.25		0.1	0.89	0.67	1		0.11	0.2	0.27	0.76	0.92	1		2	3		42	1	16	9	8	27	109		23	8	2	0.31	0.31	4	3	2	32
	2		0.26	0.33	0.66	0.31		1	0.77	1	0.9		0.09	0.12	0.37	0.93	0.96	0.98		3	5		25	1	18	13	5	105	121		49	8	2	0.35	0.07	3	5	3	42
	2		0.43	0.2	0.52	0.09		1	1	1	0.92		0.09	0.17	0.23	1	0.81	0.98		3	3		19	1	8	4	3	63	113		17	10	2	0.35	0.17	3	5	4	43
	2		0.22	0.66	0.26	0.57		0.79	1	0.46	0.88		0.12	0.05	0.18	0.98	0.92	0.97		2	6		37	1	10	18	6	112	91		20	9	2	0.14	0.1	3	4	2	39
	2		0.28	0.22	0.14	0.58		0.8	0.95	0.61	1		0.09	0.24	0.08	0.56	1	1		2	6		62	2	11	2	5	0	122		55	12	2	0.12	0.38	4	2	1	40
	2		0.91	0.47	0.45	0.38		1	1	0.96	1		0.09	0.13	0.03	0.66	1	0.98		6	1		23	2	12	7	0	24	116		51	11	1	0.43	0.27	3	3	5	31
	2		0.28	0.25	0.41	0.03		0.57	0.87	0.87	0.88		0.09	0.23	0.18	1	0.87	1		5	6		31	2	11	9	5	63	106		25	15	1	0.21	0.42	1	4	5	95
	2		0.44	0.38	0.58	0.15		1	1	0.65	1		0.1	0.17	0.09	0.87	0.67	1		6	6		31	2	13	0	2	106	109		18	13	1	0.34	0.33	6	3	1	40
	2		0.39	0.28	0.28	0.35		0.46	1	1	0.96		0.09	0.15	0.18	1	0.75	0.97		6	6		38	2	10	9	5	29	109		21	16	1	0.27	0.26	6	2	5	51
	2		0.44	0.68	0.53	0.17		1	1	0.66	1		0.08	0.17	0.1	0.91	0.93	0.97		4	6		71	2	14	11	5	100	107		26	12	1	0.28	0.27	2	2	3	65
	2		0.46	0.57	0.36	0.21		0.88	1	0.87	1		0.1	0.18	0.26	0.81	0.76	1		4	5		38	2	12	6	5	51	115		28	12	2	0.11	0.43	3	6	1	20
	2		0.61	0.61	0.15	0.22		0.96	1	1	0.89		0.1	0.22	0.11	1	1	1		1	4		27	2	12	15	2	86	114		21	12	2	0.18	0.39	2	5	5	130
	2		0.4	0.43	0.46	0.46		0.58	0.2	0.72	0.98		0.1	0.18	0.02	0.79	0.95	1		5	2		49	1	8	20	3	17	125		67	14	1	0.35	0.14	4	4	2	22
	2		0.35	0.27	0.44	0.01		0.21	1	1	0.95		0.08	0.25	0.11	0.74	0.67	1		2	3		35	1	8	5	5	46	118		25	15	1	0.25	0.12	2	3	1	20
	2		0.38	0.32	0.22	0.39		0.88	0.67	1	0.99		0.09	0.03	0.12	0.77	0.76	1		5	3		40	1	9	0	3	54	122		33	17	1	0.3	0.17	6	3	5	78
	2		0.82	0.3	0.38	0.21		0.34	0.91	0.69	1		0.09	0.21	0.2	1	0.75	1		2	6		28	1	10	7	6	44	95		33	14	2	0.38	0.43	2	3	5	130
	2		0.13	0.53	0.31	0.15		0.4	0.56	1	0.97		0.09	0.04	0.21	0.82	0.7	1		6	2		37	2	10	15	6	145	112		39	16	1	0.21	0.31	3	2	5	140
	2		0.43	0.35	0.33	0.33		1	0.86	1	1		0.08	0.16	0.16	0.84	0.87	1		3	6		40	1	10	15	7	40	125		18	11	1	0.15	0.13	1	1	1	20
	2		0.54	0.28	0.67	0.38		0.85	1	0.54	0.94		0.11	0.29	0.22	0.77	0.89	0.98		5	6		35	1	12	5	2	74	107		28	12	1	0.11	0.11	3	4	5	51
	2		0.69	0.23	0.32	0.39		0.91	0.95	1	0.86		0.12	0.1	0.13	0.98	0.73	0.96		6	2		61	2	14	12	4	29	119		20	14	2	0.33	0.06	4	4	3	67
	2		0.18	0.43	0.15	0.15		0.63	0.73	1	0.89		0.08	0.1	0.26	1	1	1		3	6		43	2	13	7	1	33	108		44	17	1	0.3	0.3	4	2	5	140
	2		0.42	0.45	0.28	0.02		0.93	1	0.8	1		0.1	0.03	0.23	1	1	1		6	6		37	1	14	11	2	45	110		28	15	1	0.41	0.28	6	5	1	0
	2		0.38	0.85	0.3	0		1	1	0.79	0.9		0.1	0.23	0.17	1	0.87	0.95		5	6		45	1	14	10	2	37	121		34	15	1	0.2	0.34	6	3	5	180
	2		0.39	0.05	0.42	0.27		0.4	0.69	0.96	1		0.09	0.2	0.23	0.71	1	0.96		1	5		59	2	17	11	3	41	110		19	12	2	0.32	0.33	1	2	3	64
	2		0.02	0.21	0.08	0.06		1	0.64	0.96	0.93		0.1	0.17	0.31	1	0.48	0.94		6	6		40	1	17	3	0	0	89		22	12	1	0.4	0.27	4	4	4	30
	2		0.57	0.93	0.12	0.13		1	1	0.7	0.93		0.09	0.16	0.16	0.79	0.75	0.97		3	6		55	1	17	11	4	14	127		37	13	1	0.24	0.22	3	2	2	71
	2		0.58	0.43	0.27	0.07		0.94	1	1	0.94		0.11	0.11	0.1	0.94	0.51	1		2	6		20	1	12	12	4	67	102		25	11	1	0.28	0.07	2	5	4	18
	2		0.49	0.03	0.38	0.36		1	0.45	1	1		0.1	0.17	0.18	0.77	0.59	1		2	3		26	2	14	15	6	74	101		21	14	2	0.15	0.18	4	2	5	17
	2		0.2	0.45	0.26	0.05		0.26	0.49	1	0.95		0.1	0.37	0.04	0.97	0.93	1		6	6		34	1	12	8	3	66	88		54	19	1	0.32	0.09	2	6	4	74
	2		0.6	0.25	0.35	0.43		1	1	1	1		0.11	0.09	0.12	0.66	0.76	0.96		6	6		40	1	12	9	5	62	98		21	10	1	0.25	0.29	3	1	5	64
	2		0.16	0.5	0.05	0.37		0.92	0.91	1	1		0.09	0.21	0.35	0.55	0.63	1		1	6		38	1	12	10	1	34	95		18	12	1	0.47	0.41	4	4	2	111
	2		0.5	0.34	0.24	0.35		0.05	1	1	1		0.11	0.32	0.09	0.67	0.93	1		6	5		19	2	18	9	1	52	93		19	12	1	0.34	0.1	3	4	1	46
	2		0.95	0.07	0.59	0.35		1	0.38	1	0.82		0.08	0.18	0.22	0.38	0.91	0.92		4	5		24	1	12	11	2	130	88		18	12	1	0.49	0.18	3	6	3	0
	2		0.28	0.27	0.07	0.31		0.85	0.09	1	1		0.09	0.1	0.16	0.98	1	0.95		5	5		55	2	10	7	4	97	131		17	11	1	0.12	0.3	4	5	4	71
	2		0.06	0.43	0.19	0.19		1	0.47	1	0.9		0.11	0.06	0.17	0.91	0.9	0.94		6	3		67	2	8	6	3	46	132		57	15	2	0.25	0.36	3	5	2	91
	2		0.49	0.4	0.68	0.44		1	0.61	0.53	0.97		0.09	0.21	0.21	1	1	1		6	6		37	2	8	12	2	55	111		46	17	2	0	0.3	4	6	2	36
	2		0.53	0.48	0.62	0.16		0.66	1	1	1		0.07	0.07	0.23	0.7	1	0.92		5	4		50	2	8	10	4	51	85		37	17	2	0.22	0.12	5	6	5	72
	2		0.32	0.23	0.03	0.04		0.1	0.18	1	1		0.13	0.2	0.15	0.84	0.98	1		6	5		29	1	8	11	1	45	112		44	17	2	0.31	0.46	4	4	1	45
	2		0.51	0.45	0.41	0.33		0.34	0.61	1	1		0.1	0.19	0.42	0.95	1	1		1	2		43	1	10	7	3	62	94		17	17	1	0.39	0.28	6	4	1	0
	2		0.53	0.36	0.24	0.18		0.71	0.64	1	1		0.09	0.03	0.28	0.71	0.88	0.92		1	6		59	1	11	9	4	0	113		25	17	1	0.24	0.31	2	5	2	98
	2		0.1	0.18	0.03	0.4		0.81	0.25	0.65	0.82		0.11	0.01	0.14	0.83	0.77	1		6	4		55	2	13	8	4	2	93		24	11	2	0.37	0.33	3	2	4	0
	2		0.21	0.09	0.37	0.31		0.81	1	0.9	0.97		0.08	0.22	0.12	0.61	0.83	0.96		4	6		50	1	20	12	3	123	110		41	11	1	0.35	0.55	2	3	3	92
	2		0.44	0.79	0.37	0.1		0.36	0.4	0.96	1		0.09	0.21	0.16	0.88	0.81	0.99		3	6		56	1	17	7	4	90	107		28	8	1	0.45	0.26	2	2	4	90
	2		0.25	0.12	0.3	0.18		0.38	0.8	0.72	0.9		0.09	0.15	0.28	0.36	0.97	0.98		4	4		67	2	8	10	4	52	110		12	8	1	0.44	0.33	2	2	1	125
	2		0.29	0.21	0.76	0.21		1	0.17	1	1		0.11	0.22	0.23	0.81	0.66	0.97		6	6		43	1	12	4	1	22	96		19	8	2	0.29	0.36	4	3	2	71
	2		0.16	0.48	0.65	0.11		0.4	0.46	0.97	1		0.1	0.21	0.09	0.75	1	0.94		3	4		27	2	10	6	3	67	87		41	10	1	0.34	0.09	5	5	1	34
	2		0.07	0.22	0.01	0.39		0.39	1	0.8	1		0.12	0.18	0.3	1	0.85	1		1	3		31	1	10	13	4	53	112		54	12	2	0.31	0	3	1	1	38
	2		0.4	0.41	0.23	0.37		1	1	0.98	0.92		0.11	0.13	0.36	0.68	0.86	1		3	7		28	1	14	10	2	89	100		18	14	1	0.28	0.11	4	2	5	106
	2		0.06	0.53	0.43	0.17		0.19	0.6	0.85	0.97		0.11	0.2	0.26	0.84	0.76	0.96		5	6		38	1	14	2	4	27	110		34	10	1	0.51	0.13	3	2	5	40
atheist	3		0.34	0.26	0.49	0.39		0.52	0.32	1	1		0.09	0.16	0.04	0.76	0.85	0.93					37	2	16	4	5	47	103		20	11	1	0.27	0.14	1	2	1	129
	3		0.3	0.31	0.17	0.39		0.34	0.7	0.81	0.81		0.1	0.13	0.22	0.52	0.8	0.96					55	1	17	5	4	12	116		19	12	2	0.27	0.17	1	2	1	85
	3		0.21	0.33	0.26	0.01		0.51	0.74	0.75	1		0.1	0.17	0.23	0.99	0.64	0.95					40	1	17	6	5	45	105		14	10	2	0.33	0.42	2	1	5	24
	3		0.31	0.12	0.43	0.1		0.62	0.61	0.6	0.99		0.09	0.18	0.32	0.68	0.89	0.99					62	1	17	6	4	50	82		23	15	1	0.09	0.17	5	1	1	59
	3		0.29	0	0.1	0.36		0.5	0.2	0.84	0.86		0.08	0.19	0.07	0.67	0.88	0.99					70	1	8	12	5	31	120		17	12	2	0.21	0.39	3	3	3	106
	3		0.62	0.13	0.33	0.06		1	0.72	0.48	0.92		0.12	0.13	0.18	0.96	1	1					33	2	12	8	2	121	115		54	20	1	0.33	0.1	1	2	5	19
	3		0.19	0.06	0.1	0.37		0.74	1	1	1		0.11	0.16	0.13	0.49	0.98	0.94					58	1	11	2	3	76	105		30	13	1	0.42	0.25	4	2	5	2
	3		0.61	0.13	0.13	0.36		0.41	0.12	0.75	0.79		0.1	0.11	0.16	1	1	0.93					39	1	10	7	5	22	89		17	15	1	0.18	0.36	5	2	5	61
	3		0.02	0.21	0.24	0.37		0.79	0.23	0.83	0.96		0.1	0.1	0.28	0.83	1	1					40	2	10	13	0	105	116		20	14	2	0.42	0.34	5	3	5	40
	3		0.38	0.09	0.22	0.12		0.23	0.54	0.95	0.92		0.11	0.21	0.03	0.64	0.87	0.97					44	1	9	5	0	0	113		16	12	2	0.08	0.23	5	4	1	53
	3		0.55	0.26	0.44	0.31		1	1	0.66	0.96		0.11	0.16	0.15	1	0.92	0.98					34	2	8	15	0	84	100		36	12	2	0.31	0.41	4	2	3	50
	3		0.37	0	0.11	0.13		0.07	0.53	1	1		0.12	0.1	0.18	0.63	0.75	0.91					34	1	12	9	2	46	93		23	15	2	0.15	0.11	4	3	1	59
	3		0.11	0.05	0.12	0.19		0.77	1	0.83	0.94		0.08	0.06	0.35	1	1	0.92					19	1	14	14	5	90	123		33	20	1	0.23	0.08	2	6	2	38
	3		0.64	0.08	0.38	0.19		0.62	0.83	0.75	1		0.09	0.22	0.19	0.81	0.75	0.91					41	2	10	1	5	107	122		24	12	1	0.28	0.35	6	5	3	104
	3		0.31	0.24	0.18	0.23		0.39	0.93	1	1		0.11	0.21	0.26	1	0.79	1					20	1	11	5	3	85	127		54	14	1	0.29	0.01	5	5	3	53
	3		0.42	0.14	0.09	0.06		0.75	1	1	0.78		0.11	0.1	0.26	1	0.68	1					43	1	13	9	2	31	106		37	16	1	0.39	0.19	2	5	4	80
	3		0.51	0.1	0.1	0.25		1	0.41	1	0.93		0.09	0.28	0.15	0.66	0.93	1					35	1	12	12	7	52	96		30	14	2	0.31	0.38	3	1	4	84
	3		0.24	0.26	0.22	0.08		0.88	0.35	1	1		0.09	0.07	0.31	1	0.82	0.94					54	1	12	3	4	55	113		25	13	1	0.44	0.29	3	5	5	14
	3		0.29	0.31	0.06	0.2		0.72	0.38	1	0.94		0.1	0.17	0.15	1	1	1					45	2	15	11	4	25	130		27	8	2	0.29	0.19	2	4	3	51
	3		0.19	0.25	0.27	0.31		1	0.57	0.8	0.97		0.1	0.11	0.21	0.56	0.95	0.98					18	2	17	8	4	84	95		57	12	1	0.31	0.16	1	3	3	13
	3		0.15	0.15	0.19	0.19		0.81	0.96	0.38	0.94		0.1	0.22	0.38	0.98	1	0.99					52	2	21	8	6	34	105		26	11	2	0.22	0.01	1	6	2	57
	3		0.13	0.33	0.04	0.15		0.88	0.7	1	1		0.12	0.21	0.32	1	0.62	1					23	1	20	11	3	34	123		16	9	1	0.14	0.24	1	6	1	81
	3		0.16	0.27	0.19	0.1		0.37	0.98	0.98	0.98		0.1	0.26	0.09	0.66	1	1					32	1	18	8	5	66	105		15	8	1	0.21	0.14	3	6	5	39
	3		0.4	0.38	0.25	0.1		0.71	1	1	0.97		0.1	0.06	0.19	0.83	0.86	1					30	1	8	13	5	17	116		40	12	1	0.28	0.22	4	1	3	85
	3		0.11	0.18	0.11	0.23		1	0.74	0.98	0.86		0.09	0.09	0.31	0.59	1	0.97					44	2	8	0	3	33	116		21	12	1	0.24	0.22	5	1	4	33
	3		0.05	0.12	0.43	0.27		1	0.88	1	1		0.1	0.28	0.12	0.74	0.83	0.97					40	2	8	4	2	16	121		25	14	1	0.28	0.19	3	4	5	77
	3		0.3	0.3	0.01	0.27		0.23	1	1	1		0.1	0.16	0.17	0.54	0.95	0.98					48	2	8	9	5	73	101		11	15	1	0.36	0.28	5	1	2	49
	3		0.16	0.13	0.3	0.12		0.95	1	1	1		0.11	0.01	0.3	0.64	1	0.99					29	2	12	10	3	69	101		31	17	2	0.4	0.37	5	1	5	31
	3		0.31	0.05	0.12	0.36		0.97	1	0.83	0.86		0.09	0.07	0.28	1	0.91	1					40	2	14	15	5	39	117		37	17	2	0.36	0.07	3	3	2	0
	3		0.38	0.83	0.12	0.34		1	0.84	0.63	1		0.1	0.26	0.19	0.28	1	0.96					19	2	15	9	5	97	112		27	12	1	0.4	0.37	1	3	5	108
	3		0	0.21	0.16	0.23		1	1	1	1		0.1	0.23	0.09	0.64	0.78	1					43	2	10	9	2	34	106		21	12	1	0.25	0.26	4	4	2	0
	3		0.05	0.21	0.47	0.06		1	1	0.88	1		0.1	0.1	0.05	0.9	0.95	0.99					33	1	9	10	6	36	104		35	20	2	0.42	0.44	1	3	4	79
	3		0.05	0.23	0.16	0.37		0.1	1	0.83	1		0.1	0.12	0.08	1	1	0.98					21	1	8	13	5	82	114		21	14	1	0.47	0.14	1	4	4	0
	3		0.3	0.04	0.29	0.43		1	1	0.83	1		0.1	0.13	0.1	0.93	0.7	1					19	1	11	15	3	41	89		46	11	2	0.18	0.18	3	6	2	96
	3		0.29	0.55	0.07	0.13		0.59	0.97	0.63	0.98		0.1	0.18	0.2	0.84	1	0.91					58	1	15	11	8	31	90		41	8	1	0.17	0.3	4	5	1	45
	3		0.18	0.19	0.43	0.14		0.93	0.91	1	1		0.09	0.23	0.12	0.79	1	1					56	2	14	11	8	95	131		26	8	2	0.05	0.16	2	3	1	0
	3		0.34	0.4	0.46	0.17		0.61	1	1	0.97		0.09	0.05	0.16	0.83	0.71	1					40	1	13	9	4	14	109		13	6	2	0.14	0.17	4	4	2	42
	3		0.13	0.01	0.34	0.45		0.9	0.93	1	1		0.1	0.17	0.32	0.76	0.77	0.98					31	2	10	10	2	0	105		16	12	2	0.3	0.44	3	1	3	16
	3		0.13	0.52	0.4	0.07		0.89	1	0.71	1		0.11	0.21	0.15	0.54	0.68	1					21	2	10	13	5	76	94		19	15	1	0.21	0.07	5	1	3	72
	3		0.48	0.39	0.23	0.24		0.75	0.74	1	0.96		0.11	0.03	0.22	0.58	0.81	1					25	2	12	11	8	79	111		37	20	1	0.1	0.08	4	6	1	162
	3		0.2	0.04	0.13	0.01		1	0.81	0.84	0.86		0.1	0.26	0.21	0.98	1	0.96					52	2	12	5	3	83	113		31	13	1	0.28	0.37	5	2	3	39
	3		0.27	0.24	0.27	0.06		0.45	0.79	0.41	1		0.09	0.16	0.11	0.88	0.72	0.99					35	1	12	6	4	84	112		21	14	1	0.16	0.06	3	4	2	65
	3		0.14	0.36	0.18	0.17		0.71	1	0.81	0.94		0.1	0.2	0.4	0.96	0.88	0.97					55	1	17	10	2	67	128		15	11	1	0.5	0.17	4	2	5	23
	3		0.01	0.2	0.33	0.02		1	0.97	0.9	0.94		0.09	0.17	0.28	0.77	0.77	1					36	2	17	2	2	45	118		45	14	1	0.17	0.11	5	3	1	37
	3		0.3	0.36	0.11	0.03		0.48	0.98	0.79	1		0.11	0.1	0.2	0.61	0.92	1					39	1	18	9	7	12	104		22	20	2	0.06	0.25	2	3	1	104
	3		0.28	0.22	0.31	0.09		0.1	0.43	1	1		0.1	0.1	0.12	0.88	0.83	1					28	2	18	8	5	81	115		44	21	1	0.36	0.26	3	2	3	59
	3		0.1	0.34	0.13	0.22		0.57	0.66	0.97	1		0.08	0.19	0.23	0.68	1	1					35	1	20	6	0	150	104		31	22	2	0.47	0.08	3	6	5	54
	3		0.22	0.76	0.23	0.35		1	0.53	1	0.98		0.1	0.07	0.32	0.81	1	1					47	2	8	6	0	96	132		13	7	1	0.43	0.22	2	3	5	30
	3		0.37	0.19	0.26	0.2		0.9	1	1	0.95		0.09	0.17	0.2	0.97	0.9	0.94					44	1	8	11	0	35	118		31	12	2	0.36	0.41	1	2	4	86
	3		0.17	0.07	0.12	0.07		1	0.4	1	1		0.09	0.1	0.22	0.82	0.7	0.99					52	1	10	5	0	91	106		42	17	2	0.38	0.19	4	5	4	29
																															19	17	2	0.35	0.01	3	5	5	60
																															40	12	1	0.25	0.51	4	1	2	35
																															14	12	1	0.43	0.4	1	3	5	63
																															13	11	1	0.3	0.24	4	1	2	25
																															39	15	1	0.2	0.23	3	2	3	51
																															25	17	1	0.42	0.34	1	4	5	37
																															49	14	2	0.34	0.05	1	2	2	36
																															38	13	1	0.32	0	2	1	4	103
																															27	15	2	0.24	0.2	5	5	4	50
																															16	11	2	0.35	0.26	2	5	1	91
																															37	12	1	0.38	0.29	6	3	2	28
																															44	14	1	0.31	0.33	1	4	2	37
																															31	15	2	0.28	0.44	1	4	1	0
																															20	13	2	0.35	0.14	3	1	5	35
																															11	5	2	0.32	0.21	3	5	2	49
																															20	12	1	0.18	0.32	2	3	1	101
																															12	15	2	0.17	0.2	3	6	2	61
																															25	17	1	0.14	0.13	2	3	1	23
																															45	12	1	0.22	0.27	1	3	4	97
																															22	11	1	0.19	0.33	4	5	2	11
																															34	14	2	0.35	0.27	2	5	5	66
																															17	12	1	0.34	0.24	1	3	3	55
																															43	12	2	0.35	0.21	5	1	3	23
																															32	12	1	0.05	0.08	6	5	1	49
																															12	17	2	0.35	0.24	1	4	2	44
																															28	13	1	0.35	0.1	3	3	3	50
																															27	15	2	0.13	0.44	1	5	4	83
																															39	20	1	0.39	0.31	5	5	4	69
																															30	21	1	0.32	0.26	5	3	3	19
																															36	13	1	0.49	0.33	3	5	5	51
																															33	20	1	0.29	0.26	1	2	2	18
																															16	7	1	0.29	0.32	3	2	2	12
																															43	12	2	0.36	0.17	4	6	5	61
																															64	14	2	0.35	0.03	1	6	5	37
																															20	15	2	0.12	0.27	3	6	1	65
																															17	11	1	0.3	0.4	4	6	2	14
																															13	6	1	0.28	0.18	4	4	4	40
																															30	12	2	0.16	0.11	1	4	1	32
																															33	14	1	0.37	0.26	2	4	4	70
																															27	11	2	0.37	0.16	1	5	2	80
																															49	13	1	0.43	0	1	4	5	38
																															55	16	2	0.22	0.23	1	2	3	44
																															40	20	2	0.26	0.23	4	6	2	0
																															55	12	2	0.24	0	4	3	1	83
																															24	11	2	0.32	0.17	3	4	1	60
																															44	15	1	0.25	0	1	6	5	53
																															26	18	1	0.18	0.1	3	5	2	52
																															33	20	1	0.28	0.15	4	4	3	22
																															26	12	2	0.28	0.17	2	4	5	35
																															18	12	1	0.5	0.31	6	4	5	7
																															31	15	2	0.24	0.25	1	5	2	81
																															84	21	1	0.22	0.04	4	3	1	80
																															21	17	1	0.2	0.32	1	3	3	104
																															35	18	1	0.26	0.19	2	3	3	28
																															29	12	2	0.29	0.06	2	2	5	71
																															50	20	2	0.43	0.16	4	5	5	3
																															29	12	2	0.03	0.21	4	3	1	68
																															21	8	1	0.14	0.28	2	4	2	97
																															14	8	1	0.25	0.28	1	4	1	52
																															26	8	1	0.21	0.42	5	5	3	88
																															23	8	2	0.33	0.4	5	6	3	71
																															38	8	2	0.3	0	3	5	2	15
																															41	8	2	0.45	0.34	5	3	5	38
																															41	12	1	0.29	0.18	5	5	3	78
																															38	12	2	0.17	0.44	3	3	2	0
																															23	12	1	0.36	0.2	2	1	3	82
																															35	12	2	0.25	0	2	3	2	84
																															15	12	1	0.41	0.13	1	3	5	59
																															20	14	1	0.25	0.21	1	3	2	37
																															18	14	1	0.21	0.2	2	1	2	78
																															69	15	2	0.41	0	4	1	4	43
																															13	6	2	0.31	0.44	1	6	3	101
																															29	15	2	0.4	0.46	1	2	3	20
																															36	17	1	0.26	0.13	1	6	2	20
																															58	14	1	0.42	0.11	1	3	5	71
																															25	12	1	0.19	0.15	2	6	2	36
																															25	12	2	0.54	0.16	5	5	5	63
																															35	15	1	0.37	0.29	2	4	4	71
																															26	17	2	0.24	0.1	3	6	3	84
																															46	17	2	0.11	0	2	6	1	80
																															35	13	1	0.4	0.04	2	5	3	97
																															36	15	1	0.35	0.25	2	4	2	8
																															55	11	2	0.28	0.2	6	5	1	33
																															38	12	2	0.4	0.32	4	2	5	78
																															31	12	2	0.35	0.21	3	2	4	0
																															15	14	1	0.21	0.13	2	2	2	31
																															17	12	1	0.29	0.1	2	3	4	71
																															10	5	1	0.3	0.31	2	2	4	63
																															53	20	2	0.42	0.31	1	2	5	41
																															39	12	2	0.44	0.1	2	1	5	89
																															22	11	1	0.24	0.19	3	2	3	54
																															31	14	1	0.25	0.17	1	4	1	8
																															11	10	1	0.42	0.21	6	2	5	93
																															30	15	2	0.39	0.24	2	1	5	85
																															27	15	2	0.5	0.25	4	4	5	49
																															30	20	2	0.42	0.21	3	3	4	42
																															49	15	1	0.2	0.28	4	4	2	38
																															58	12	1	0.22	0.17	2	2	3	7
																															22	14	2	0.26	0.19	5	1	3	109
																															15	11	2	0.36	0.22	4	3	2	52
																															38	16	2	0.13	0.42	4	3	2	119
																															50	17	1	0.2	0.23	2	1	4	55
																															62	20	2	0.16	0.05	3	3	5	45
																															22	11	1	0.39	0.2	3	3	4	108
																															16	12	2	0.28	0.28	6	2	5	23
																															41	12	2	0.21	0.19	2	3	1	34
																															48	12	1	0.1	0.29	4	4	2	71
																															14	15	1	0.31	0.25	5	1	3	102
																															42	12	1	0.17	0.26	3	5	1	76
																															35	12	2	0.12	0.4	2	4	2	130
																															52	15	2	0.38	0.12	2	5	4	41
																															13	6	1	0.32	0.18	4	3	5	43
																															62	12	1	0.22	0.27	5	1	5	37
																															55	13	2	0.21	0.31	6	4	5	28
																															20	12	2	0.53	0.2	4	4	5	88
																															60	12	1	0.24	0.19	5	5	2	63
																															44	15	1	0.28	0.37	6	4	5	14
																															47	15	1	0.34	0.1	3	1	1	91
																															42	17	2	0.39	0.24	1	6	4	86
																															55	20	2	0.49	0.18	4	4	5	65
																															19	11	1	0.17	0.35	2	6	3	58
																															29	10	1	0.18	0.13	5	5	2	130
																															41	15	1	0.35	0.12	3	3	4	78
																															15	15	2	0.4	0.32	4	5	4	87
																															66	12	1	0.12	0.44	6	6	1	24
																															32	12	1	0.35	0.17	5	2	2	13
																															52	12	1	0.25	0.19	4	4	3	46
																															16	12	1	0.3	0.15	5	4	4	0
																															18	10	2	0.59	0.2	4	3	5	65
																															35	8	2	0.02	0.19	2	2	1	44
																															21	8	2	0.32	0.56	3	3	4	79
																															20	7	2	0.17	0.24	3	1	2	48
																															62	11	1	0.23	0.18	1	4	3	64
																															33	12	1	0.31	0.28	5	3	3	0
																															19	7	1	0.28	0	2	2	2	14
																															43	15	1	0.32	0.13	1	1	4	24
																															39	21	2	0.14	0.34	2	4	2	109
																															15	10	2	0.26	0.1	2	3	3	64
																															29	12	1	0.61	0.31	5	2	5	138
																															28	14	2	0.24	0.34	4	2	3	57
																															36	16	2	0.09	0.12	3	3	1	52
																															52	21	2	0.4	0.1	1	2	4	29
																															41	21	1	0.28	0.34	2	6	2	10
																															36	13	2	0.35	0.1	3	3	4	45
																															44	12	2	0.29	0.07	4	1	3	14
																															42	14	1	0.24	0.23	3	5	5	79
																															47	15	1	0.34	0.33	4	2	3	81
																															21	17	1	0.36	0.36	3	3	4	98
																															37	20	2	0.28	0.35	6	3	2	89
																															53	21	2	0.32	0.36	4	3	4	0
																															16	11	2	0.05	0.36	1	1	1	0
																															14	12	1	0.43	0.12	4	4	5	58
																															27	15	1	0.36	0.09	3	4	4	48
																															30	12	1	0.41	0.16	2	1	3	25
																															78	15	2	0.17	0.06	2	6	1	33
																															28	12	1	0.36	0.04	5	7	4	50
																															64	15	2	0.22	0.38	4	5	3	97
																															15	12	1	0.17	0.03	4	4	1	36
																															22	14	1	0.25	0.24	5	4	3	81
																															37	20	2	0.21	0.29	1	3	3	82
																															39	22	2	0.31	0.01	1	4	4	58
																															26	21	2	0.25	0.31	2	6	2	0
																															33	12	1	0.29	0.39	1	3	2	75
																															58	8	1	0.07	0.27	1	2	1	38
																															37	12	2	0.47	0.27	3	5	5	76
																															14	12	1	0.45	0.34	2	4	4	19
																															15	11	2	0.16	0.35	3	4	2	13
																															27	15	1	0.59	0.11	1	4	5	120
																															22	12	2	0.37	0.08	6	3	2	119
																															17	10	2	0.11	0.13	5	2	1	90
																															36	13	2	0.41	0.13	5	4	5	57
																															30	15	2	0.24	0.14	2	5	2	0
																															16	12	1	0.33	0.43	2	5	3	66
																															24	11	1	0.3	0.24	2	3	3	61
																															13	5	1	0.22	0.2	2	5	2	84
																															11	4	1	0.31	0.33	6	1	4	113
																															16	6	1	0.42	0.16	5	4	5	53
																															37	12	1	0.46	0.34	3	5	5	62
																															23	12	1	0.24	0.19	3	2	3	0
																															48	15	1	0.34	0.11	3	1	3	37
																															20	12	1	0.12	0.32	2	6	4	14
																															29	12	2	0.29	0.32	5	3	3	36
																															22	12	2	0.34	0.33	3	6	1	79
																															28	17	2	0.27	0.21	2	2	1	29
																															52	14	1	0.2	0.13	1	3	4	1
																															41	17	2	0.5	0.45	6	1	4	59
																															63	12	2	0.33	0.13	4	3	1	59
																															15	11	2	0.27	0.07	2	6	2	71
																															40	15	2	0.38	0.11	6	6	1	26
																															40	15	2	0.38	0.3	5	2	4	90
																															33	12	1	0.34	0.06	3	3	1	75
																															15	1	1	0.48	0.37	2	2	1	34
																															12	8	1	0.31	0.4	2	5	2	59
																															11	4	1	0.41	0.35	2	4	2	33
																															39	6	2	0.23	0.34	1	4	1	52
																															20	18	1	0.12	0	4	4	5	26
																															60	25	1	0.52	0.34	3	6	3	44
																															38	12	2	0.32	0.29	3	4	5	61
																															31	18	1	0.25	0.26	1	3	2	47
																															20	12	1	0.2	0.1	1	5	5	125
